# Supplementary material for: Minimally Invasive Mitral Valve Surgery Compared to Sternotomy in Patients Over 70 Years Old: A Retrospective Nationwide Multicentre Study in The Netherlands
Source: Interdiscip Cardiovasc Thorac Surg. 2026 Jan 28;41(2):ivag026. doi: 10.1093/icvts/ivag026 (PMC12881947; doi:10.1093/icvts/ivag026)
Supplement: ivag026_Supplementary_Data [file ivag026_supplementary_data.zip]

Archive with 1 entries (1 files):
- supplement 3.0.docx
